# Supplementary material for: Domitiuslusitanicus (Araneae, Nesticidae) - an umbrella species for the conservation of troglobionts in the Estremenho Karst Massif, Portugal
Source: Biodivers Data J. 2024 Jun 27;12:e124103. doi: 10.3897/BDJ.12.e124103 (PMC11232577; doi:10.3897/BDJ.12.e124103)
Supplement: Supplementary material 1 — Distribution of Domitiuslusitanicus [file bdj-12-e124103-s001.kml]

<?xml version="1.0" encoding="UTF-8"?>
<kml xmlns="http://www.opengis.net/kml/2.2" xmlns:gx="http://www.google.com/kml/ext/2.2" xmlns:kml="http://www.opengis.net/kml/2.2" xmlns:atom="http://www.w3.org/2005/Atom">
<Document>
  <name>.kml</name>
  <Style id="sn_gbif_marker0">
    <IconStyle>
      <scale>0.6</scale>
      <Icon>
        <href>http://geocat.iucnredlist.org/assets/editor/gbif_marker.png</href>
      </Icon>
    </IconStyle>
  </Style>
  <Style id="sh_flickr_marker0">
    <IconStyle>
      <scale>0.709091</scale>
      <Icon>
        <href>http://geocat.iucnredlist.org/assets/editor/flickr_marker.png</href>
      </Icon>
    </IconStyle>
  </Style>
  <StyleMap id="msn_flickr_marker">
    <Pair>
      <key>normal</key>
      <styleUrl>#sn_flickr_marker0</styleUrl>
    </Pair>
    <Pair>
      <key>highlight</key>
      <styleUrl>#sh_flickr_marker</styleUrl>
    </Pair>
  </StyleMap>
  <Style id="sn_ylw-pushpin1">
    <IconStyle>
      <scale>1.1</scale>
      <Icon>
        <href>https://maps.google.com/mapfiles/kml/pushpin/ylw-pushpin.png</href>
      </Icon>
      <hotSpot x="20" y="2" xunits="pixels" yunits="pixels"/>
    </IconStyle>
    <LineStyle>
      <color>ff161616</color>
      <width>2</width>
    </LineStyle>
    <PolyStyle>
      <color>661b2dff</color>
    </PolyStyle>
  </Style>
  <StyleMap id="msn_ylw-pushpin1">
    <Pair>
      <key>normal</key>
      <styleUrl>#sn_ylw-pushpin5</styleUrl>
    </Pair>
    <Pair>
      <key>highlight</key>
      <styleUrl>#sh_ylw-pushpin2</styleUrl>
    </Pair>
  </StyleMap>
  <StyleMap id="msn_ylw-pushpin">
    <Pair>
      <key>normal</key>
      <styleUrl>#sn_ylw-pushpin</styleUrl>
    </Pair>
    <Pair>
      <key>highlight</key>
      <styleUrl>#sh_ylw-pushpin</styleUrl>
    </Pair>
  </StyleMap>
  <Style id="sn_gbif_marker">
    <IconStyle>
      <scale>0.6</scale>
      <Icon>
        <href>http://geocat.iucnredlist.org/assets/editor/gbif_marker.png</href>
      </Icon>
    </IconStyle>
  </Style>
  <Style id="sh_ylw-pushpin3">
    <IconStyle>
      <scale>1.3</scale>
      <Icon>
        <href>https://maps.google.com/mapfiles/kml/pushpin/ylw-pushpin.png</href>
      </Icon>
      <hotSpot x="20" y="2" xunits="pixels" yunits="pixels"/>
    </IconStyle>
    <LineStyle>
      <color>ff161616</color>
      <width>2</width>
    </LineStyle>
    <PolyStyle>
      <color>661b2dff</color>
    </PolyStyle>
  </Style>
  <StyleMap id="msn_flickr_marker0">
    <Pair>
      <key>normal</key>
      <styleUrl>#sn_flickr_marker</styleUrl>
    </Pair>
    <Pair>
      <key>highlight</key>
      <styleUrl>#sh_flickr_marker0</styleUrl>
    </Pair>
  </StyleMap>
  <Style id="sh_your_marker0">
    <IconStyle>
      <scale>0.709091</scale>
      <Icon>
        <href>http://geocat.iucnredlist.org/assets/editor/your_marker.png</href>
      </Icon>
    </IconStyle>
  </Style>
  <Style id="sn_flickr_marker0">
    <IconStyle>
      <scale>0.6</scale>
      <Icon>
        <href>http://geocat.iucnredlist.org/assets/editor/flickr_marker.png</href>
      </Icon>
    </IconStyle>
  </Style>
  <Style id="sh_ylw-pushpin1">
    <IconStyle>
      <scale>1.3</scale>
      <Icon>
        <href>https://maps.google.com/mapfiles/kml/pushpin/ylw-pushpin.png</href>
      </Icon>
      <hotSpot x="20" y="2" xunits="pixels" yunits="pixels"/>
    </IconStyle>
    <LineStyle>
      <color>ff161616</color>
      <width>2</width>
    </LineStyle>
    <PolyStyle>
      <color>661b2dff</color>
    </PolyStyle>
  </Style>
  <Style id="sh_ylw-pushpin5">
    <IconStyle>
      <scale>1.3</scale>
      <Icon>
        <href>https://maps.google.com/mapfiles/kml/pushpin/ylw-pushpin.png</href>
      </Icon>
      <hotSpot x="20" y="2" xunits="pixels" yunits="pixels"/>
    </IconStyle>
    <LineStyle>
      <color>ff161616</color>
      <width>2</width>
    </LineStyle>
    <PolyStyle>
      <color>661b2dff</color>
    </PolyStyle>
  </Style>
  <Style id="sn_your_marker">
    <IconStyle>
      <scale>0.6</scale>
      <Icon>
        <href>http://geocat.iucnredlist.org/assets/editor/your_marker.png</href>
      </Icon>
    </IconStyle>
  </Style>
  <StyleMap id="msn_ylw-pushpin3">
    <Pair>
      <key>normal</key>
      <styleUrl>#sn_ylw-pushpin3</styleUrl>
    </Pair>
    <Pair>
      <key>highlight</key>
      <styleUrl>#sh_ylw-pushpin4</styleUrl>
    </Pair>
  </StyleMap>
  <StyleMap id="msn_gbif_marker0">
    <Pair>
      <key>normal</key>
      <styleUrl>#sn_gbif_marker0</styleUrl>
    </Pair>
    <Pair>
      <key>highlight</key>
      <styleUrl>#sh_gbif_marker</styleUrl>
    </Pair>
  </StyleMap>
  <StyleMap id="msn_your_marker0">
    <Pair>
      <key>normal</key>
      <styleUrl>#sn_your_marker</styleUrl>
    </Pair>
    <Pair>
      <key>highlight</key>
      <styleUrl>#sh_your_marker</styleUrl>
    </Pair>
  </StyleMap>
  <Style id="sh_gbif_marker0">
    <IconStyle>
      <scale>0.709091</scale>
      <Icon>
        <href>http://geocat.iucnredlist.org/assets/editor/gbif_marker.png</href>
      </Icon>
    </IconStyle>
  </Style>
  <StyleMap id="msn_ylw-pushpin5">
    <Pair>
      <key>normal</key>
      <styleUrl>#sn_ylw-pushpin6</styleUrl>
    </Pair>
    <Pair>
      <key>highlight</key>
      <styleUrl>#sh_ylw-pushpin0</styleUrl>
    </Pair>
  </StyleMap>
  <Style id="sh_gbif_marker1">
    <IconStyle>
      <scale>0.709091</scale>
      <Icon>
        <href>http://geocat.iucnredlist.org/assets/editor/gbif_marker.png</href>
      </Icon>
    </IconStyle>
  </Style>
  <Style id="sn_gbif_marker1">
    <IconStyle>
      <scale>0.6</scale>
      <Icon>
        <href>http://geocat.iucnredlist.org/assets/editor/gbif_marker.png</href>
      </Icon>
    </IconStyle>
  </Style>
  <Style id="sh_ylw-pushpin6">
    <IconStyle>
      <scale>1.3</scale>
      <Icon>
        <href>https://maps.google.com/mapfiles/kml/pushpin/ylw-pushpin.png</href>
      </Icon>
      <hotSpot x="20" y="2" xunits="pixels" yunits="pixels"/>
    </IconStyle>
    <LineStyle>
      <color>ff161616</color>
      <width>2</width>
    </LineStyle>
    <PolyStyle>
      <color>661b2dff</color>
    </PolyStyle>
  </Style>
  <Style id="sn_ylw-pushpin4">
    <IconStyle>
      <scale>1.1</scale>
      <Icon>
        <href>https://maps.google.com/mapfiles/kml/pushpin/ylw-pushpin.png</href>
      </Icon>
      <hotSpot x="20" y="2" xunits="pixels" yunits="pixels"/>
    </IconStyle>
    <LineStyle>
      <color>ff161616</color>
      <width>2</width>
    </LineStyle>
    <PolyStyle>
      <color>661b2dff</color>
    </PolyStyle>
  </Style>
  <Style id="sn_ylw-pushpin">
    <IconStyle>
      <scale>1.1</scale>
      <Icon>
        <href>https://maps.google.com/mapfiles/kml/pushpin/ylw-pushpin.png</href>
      </Icon>
      <hotSpot x="20" y="2" xunits="pixels" yunits="pixels"/>
    </IconStyle>
    <LineStyle>
      <color>ff161616</color>
      <width>2</width>
    </LineStyle>
    <PolyStyle>
      <color>661b2dff</color>
    </PolyStyle>
  </Style>
  <Style id="sh_your_marker">
    <IconStyle>
      <scale>0.709091</scale>
      <Icon>
        <href>http://geocat.iucnredlist.org/assets/editor/your_marker.png</href>
      </Icon>
    </IconStyle>
  </Style>
  <Style id="sn_ylw-pushpin3">
    <IconStyle>
      <scale>1.1</scale>
      <Icon>
        <href>https://maps.google.com/mapfiles/kml/pushpin/ylw-pushpin.png</href>
      </Icon>
      <hotSpot x="20" y="2" xunits="pixels" yunits="pixels"/>
    </IconStyle>
    <LineStyle>
      <color>ff161616</color>
      <width>2</width>
    </LineStyle>
    <PolyStyle>
      <color>661b2dff</color>
    </PolyStyle>
  </Style>
  <Style id="sn_ylw-pushpin0">
    <IconStyle>
      <scale>1.1</scale>
      <Icon>
        <href>https://maps.google.com/mapfiles/kml/pushpin/ylw-pushpin.png</href>
      </Icon>
      <hotSpot x="20" y="2" xunits="pixels" yunits="pixels"/>
    </IconStyle>
    <LineStyle>
      <color>ff161616</color>
      <width>2</width>
    </LineStyle>
    <PolyStyle>
      <color>661b2dff</color>
    </PolyStyle>
  </Style>
  <Style id="sh_gbif_marker">
    <IconStyle>
      <scale>0.709091</scale>
      <Icon>
        <href>http://geocat.iucnredlist.org/assets/editor/gbif_marker.png</href>
      </Icon>
    </IconStyle>
  </Style>
  <Style id="sh_ylw-pushpin0">
    <IconStyle>
      <scale>1.3</scale>
      <Icon>
        <href>https://maps.google.com/mapfiles/kml/pushpin/ylw-pushpin.png</href>
      </Icon>
      <hotSpot x="20" y="2" xunits="pixels" yunits="pixels"/>
    </IconStyle>
    <LineStyle>
      <color>ff161616</color>
      <width>2</width>
    </LineStyle>
    <PolyStyle>
      <color>66ff5918</color>
    </PolyStyle>
  </Style>
  <Style id="sn_flickr_marker">
    <IconStyle>
      <scale>0.6</scale>
      <Icon>
        <href>http://geocat.iucnredlist.org/assets/editor/flickr_marker.png</href>
      </Icon>
    </IconStyle>
  </Style>
  <StyleMap id="msn_your_marker">
    <Pair>
      <key>normal</key>
      <styleUrl>#sn_your_marker0</styleUrl>
    </Pair>
    <Pair>
      <key>highlight</key>
      <styleUrl>#sh_your_marker0</styleUrl>
    </Pair>
  </StyleMap>
  <Style id="sh_flickr_marker">
    <IconStyle>
      <scale>0.709091</scale>
      <Icon>
        <href>http://geocat.iucnredlist.org/assets/editor/flickr_marker.png</href>
      </Icon>
    </IconStyle>
  </Style>
  <Style id="sn_ylw-pushpin6">
    <IconStyle>
      <scale>1.1</scale>
      <Icon>
        <href>https://maps.google.com/mapfiles/kml/pushpin/ylw-pushpin.png</href>
      </Icon>
      <hotSpot x="20" y="2" xunits="pixels" yunits="pixels"/>
    </IconStyle>
    <LineStyle>
      <color>ff161616</color>
      <width>2</width>
    </LineStyle>
    <PolyStyle>
      <color>66ff5918</color>
    </PolyStyle>
  </Style>
  <Style id="sh_ylw-pushpin">
    <IconStyle>
      <scale>1.3</scale>
      <Icon>
        <href>https://maps.google.com/mapfiles/kml/pushpin/ylw-pushpin.png</href>
      </Icon>
      <hotSpot x="20" y="2" xunits="pixels" yunits="pixels"/>
    </IconStyle>
    <LineStyle>
      <color>ff161616</color>
      <width>2</width>
    </LineStyle>
    <PolyStyle>
      <color>661b2dff</color>
    </PolyStyle>
  </Style>
  <Style id="sn_ylw-pushpin5">
    <IconStyle>
      <scale>1.1</scale>
      <Icon>
        <href>https://maps.google.com/mapfiles/kml/pushpin/ylw-pushpin.png</href>
      </Icon>
      <hotSpot x="20" y="2" xunits="pixels" yunits="pixels"/>
    </IconStyle>
    <LineStyle>
      <color>ff161616</color>
      <width>2</width>
    </LineStyle>
    <PolyStyle>
      <color>661b2dff</color>
    </PolyStyle>
  </Style>
  <Style id="sn_ylw-pushpin2">
    <IconStyle>
      <scale>1.1</scale>
      <Icon>
        <href>https://maps.google.com/mapfiles/kml/pushpin/ylw-pushpin.png</href>
      </Icon>
      <hotSpot x="20" y="2" xunits="pixels" yunits="pixels"/>
    </IconStyle>
    <LineStyle>
      <color>ff161616</color>
      <width>2</width>
    </LineStyle>
    <PolyStyle>
      <color>661b2dff</color>
    </PolyStyle>
  </Style>
  <StyleMap id="msn_ylw-pushpin4">
    <Pair>
      <key>normal</key>
      <styleUrl>#sn_ylw-pushpin0</styleUrl>
    </Pair>
    <Pair>
      <key>highlight</key>
      <styleUrl>#sh_ylw-pushpin5</styleUrl>
    </Pair>
  </StyleMap>
  <StyleMap id="msn_ylw-pushpin6">
    <Pair>
      <key>normal</key>
      <styleUrl>#sn_ylw-pushpin1</styleUrl>
    </Pair>
    <Pair>
      <key>highlight</key>
      <styleUrl>#sh_ylw-pushpin3</styleUrl>
    </Pair>
  </StyleMap>
  <Style id="sn_your_marker0">
    <IconStyle>
      <scale>0.6</scale>
      <Icon>
        <href>http://geocat.iucnredlist.org/assets/editor/your_marker.png</href>
      </Icon>
    </IconStyle>
  </Style>
  <Style id="sh_ylw-pushpin4">
    <IconStyle>
      <scale>1.3</scale>
      <Icon>
        <href>https://maps.google.com/mapfiles/kml/pushpin/ylw-pushpin.png</href>
      </Icon>
      <hotSpot x="20" y="2" xunits="pixels" yunits="pixels"/>
    </IconStyle>
    <LineStyle>
      <color>ff161616</color>
      <width>2</width>
    </LineStyle>
    <PolyStyle>
      <color>661b2dff</color>
    </PolyStyle>
  </Style>
  <StyleMap id="msn_ylw-pushpin2">
    <Pair>
      <key>normal</key>
      <styleUrl>#sn_ylw-pushpin2</styleUrl>
    </Pair>
    <Pair>
      <key>highlight</key>
      <styleUrl>#sh_ylw-pushpin1</styleUrl>
    </Pair>
  </StyleMap>
  <StyleMap id="msn_gbif_marker1">
    <Pair>
      <key>normal</key>
      <styleUrl>#sn_gbif_marker</styleUrl>
    </Pair>
    <Pair>
      <key>highlight</key>
      <styleUrl>#sh_gbif_marker0</styleUrl>
    </Pair>
  </StyleMap>
  <StyleMap id="msn_gbif_marker">
    <Pair>
      <key>normal</key>
      <styleUrl>#sn_gbif_marker1</styleUrl>
    </Pair>
    <Pair>
      <key>highlight</key>
      <styleUrl>#sh_gbif_marker1</styleUrl>
    </Pair>
  </StyleMap>
  <Style id="sh_ylw-pushpin2">
    <IconStyle>
      <scale>1.3</scale>
      <Icon>
        <href>https://maps.google.com/mapfiles/kml/pushpin/ylw-pushpin.png</href>
      </Icon>
      <hotSpot x="20" y="2" xunits="pixels" yunits="pixels"/>
    </IconStyle>
    <LineStyle>
      <color>ff161616</color>
      <width>2</width>
    </LineStyle>
    <PolyStyle>
      <color>661b2dff</color>
    </PolyStyle>
  </Style>
  <StyleMap id="msn_ylw-pushpin0">
    <Pair>
      <key>normal</key>
      <styleUrl>#sn_ylw-pushpin4</styleUrl>
    </Pair>
    <Pair>
      <key>highlight</key>
      <styleUrl>#sh_ylw-pushpin6</styleUrl>
    </Pair>
  </StyleMap>
    <Folder>
      <name>Geocat: </name>
      <description>Geocat analysis performed for  using http://geocat.iucnredlist.org</description>
      <Folder>
        <name>occurrences</name>
                <Placemark>
                  <name></name>
                  <description>
                    basisOfRecord: 
                    catalogNumber: user_1
                    collectionCode: 
                    collector: 
                    country: 
                    institutionCode: 
                    stateProvince: 
                    county: 
                    
                    locality: 
                    
                    
                    
                    
                    
                  </description>
                  <LookAt>
                    <longitude>-8.750003</longitude>
                    <latitude>39.543531</latitude>
                    <altitude>0</altitude>
                    <heading></heading>
                    <tilt>0</tilt>
                    <range></range>
                    <altitudeMode>relativeToGround</altitudeMode>
                    <gx:altitudeMode>relativeToSeaFloor</gx:altitudeMode>
                  </LookAt>
                  <styleUrl>#msn__marker</styleUrl>
                  <Point>
                    <coordinates>-8.750003,39.543531,0</coordinates>
                  </Point>
                </Placemark>
                <Placemark>
                  <name></name>
                  <description>
                    basisOfRecord: 
                    catalogNumber: user_3
                    collectionCode: 
                    collector: 
                    country: 
                    institutionCode: 
                    stateProvince: 
                    county: 
                    
                    locality: 
                    
                    
                    
                    
                    
                  </description>
                  <LookAt>
                    <longitude>-8.754281</longitude>
                    <latitude>39.525831</latitude>
                    <altitude>0</altitude>
                    <heading></heading>
                    <tilt>0</tilt>
                    <range></range>
                    <altitudeMode>relativeToGround</altitudeMode>
                    <gx:altitudeMode>relativeToSeaFloor</gx:altitudeMode>
                  </LookAt>
                  <styleUrl>#msn__marker</styleUrl>
                  <Point>
                    <coordinates>-8.754281,39.525831,0</coordinates>
                  </Point>
                </Placemark>
                <Placemark>
                  <name></name>
                  <description>
                    basisOfRecord: 
                    catalogNumber: user_4
                    collectionCode: 
                    collector: 
                    country: 
                    institutionCode: 
                    stateProvince: 
                    county: 
                    
                    locality: 
                    
                    
                    
                    
                    
                  </description>
                  <LookAt>
                    <longitude>-8.842094</longitude>
                    <latitude>39.459672</latitude>
                    <altitude>0</altitude>
                    <heading></heading>
                    <tilt>0</tilt>
                    <range></range>
                    <altitudeMode>relativeToGround</altitudeMode>
                    <gx:altitudeMode>relativeToSeaFloor</gx:altitudeMode>
                  </LookAt>
                  <styleUrl>#msn__marker</styleUrl>
                  <Point>
                    <coordinates>-8.842094,39.459672,0</coordinates>
                  </Point>
                </Placemark>
                <Placemark>
                  <name></name>
                  <description>
                    basisOfRecord: 
                    catalogNumber: user_5
                    collectionCode: 
                    collector: 
                    country: 
                    institutionCode: 
                    stateProvince: 
                    county: 
                    
                    locality: 
                    
                    
                    
                    
                    
                  </description>
                  <LookAt>
                    <longitude>-8.615111</longitude>
                    <latitude>39.50475</latitude>
                    <altitude>0</altitude>
                    <heading></heading>
                    <tilt>0</tilt>
                    <range></range>
                    <altitudeMode>relativeToGround</altitudeMode>
                    <gx:altitudeMode>relativeToSeaFloor</gx:altitudeMode>
                  </LookAt>
                  <styleUrl>#msn__marker</styleUrl>
                  <Point>
                    <coordinates>-8.615111,39.50475,0</coordinates>
                  </Point>
                </Placemark>
                <Placemark>
                  <name></name>
                  <description>
                    basisOfRecord: 
                    catalogNumber: user_6
                    collectionCode: 
                    collector: 
                    country: 
                    institutionCode: 
                    stateProvince: 
                    county: 
                    
                    locality: 
                    
                    
                    
                    
                    
                  </description>
                  <LookAt>
                    <longitude>-8.705278</longitude>
                    <latitude>39.515944</latitude>
                    <altitude>0</altitude>
                    <heading></heading>
                    <tilt>0</tilt>
                    <range></range>
                    <altitudeMode>relativeToGround</altitudeMode>
                    <gx:altitudeMode>relativeToSeaFloor</gx:altitudeMode>
                  </LookAt>
                  <styleUrl>#msn__marker</styleUrl>
                  <Point>
                    <coordinates>-8.705278,39.515944,0</coordinates>
                  </Point>
                </Placemark>
                <Placemark>
                  <name></name>
                  <description>
                    basisOfRecord: 
                    catalogNumber: user_7
                    collectionCode: 
                    collector: 
                    country: 
                    institutionCode: 
                    stateProvince: 
                    county: 
                    
                    locality: 
                    
                    
                    
                    
                    
                  </description>
                  <LookAt>
                    <longitude>-8.704072</longitude>
                    <latitude>39.540247</latitude>
                    <altitude>0</altitude>
                    <heading></heading>
                    <tilt>0</tilt>
                    <range></range>
                    <altitudeMode>relativeToGround</altitudeMode>
                    <gx:altitudeMode>relativeToSeaFloor</gx:altitudeMode>
                  </LookAt>
                  <styleUrl>#msn__marker</styleUrl>
                  <Point>
                    <coordinates>-8.704072,39.540247,0</coordinates>
                  </Point>
                </Placemark>
                <Placemark>
                  <name></name>
                  <description>
                    basisOfRecord: 
                    catalogNumber: user_8
                    collectionCode: 
                    collector: 
                    country: 
                    institutionCode: 
                    stateProvince: 
                    county: 
                    
                    locality: 
                    
                    
                    
                    
                    
                  </description>
                  <LookAt>
                    <longitude>-8.756</longitude>
                    <latitude>39.538361</latitude>
                    <altitude>0</altitude>
                    <heading></heading>
                    <tilt>0</tilt>
                    <range></range>
                    <altitudeMode>relativeToGround</altitudeMode>
                    <gx:altitudeMode>relativeToSeaFloor</gx:altitudeMode>
                  </LookAt>
                  <styleUrl>#msn__marker</styleUrl>
                  <Point>
                    <coordinates>-8.756,39.538361,0</coordinates>
                  </Point>
                </Placemark>
                <Placemark>
                  <name></name>
                  <description>
                    basisOfRecord: 
                    catalogNumber: user_9
                    collectionCode: 
                    collector: 
                    country: 
                    institutionCode: 
                    stateProvince: 
                    county: 
                    
                    locality: 
                    
                    
                    
                    
                    
                  </description>
                  <LookAt>
                    <longitude>-8.915869</longitude>
                    <latitude>39.430369</latitude>
                    <altitude>0</altitude>
                    <heading></heading>
                    <tilt>0</tilt>
                    <range></range>
                    <altitudeMode>relativeToGround</altitudeMode>
                    <gx:altitudeMode>relativeToSeaFloor</gx:altitudeMode>
                  </LookAt>
                  <styleUrl>#msn__marker</styleUrl>
                  <Point>
                    <coordinates>-8.915869,39.430369,0</coordinates>
                  </Point>
                </Placemark>
                <Placemark>
                  <name></name>
                  <description>
                    basisOfRecord: 
                    catalogNumber: user_10
                    collectionCode: 
                    collector: 
                    country: 
                    institutionCode: 
                    stateProvince: 
                    county: 
                    
                    locality: 
                    
                    
                    
                    
                    
                  </description>
                  <LookAt>
                    <longitude>-8.676083</longitude>
                    <latitude>39.60375</latitude>
                    <altitude>0</altitude>
                    <heading></heading>
                    <tilt>0</tilt>
                    <range></range>
                    <altitudeMode>relativeToGround</altitudeMode>
                    <gx:altitudeMode>relativeToSeaFloor</gx:altitudeMode>
                  </LookAt>
                  <styleUrl>#msn__marker</styleUrl>
                  <Point>
                    <coordinates>-8.676083,39.60375,0</coordinates>
                  </Point>
                </Placemark>
                <Placemark>
                  <name></name>
                  <description>
                    basisOfRecord: 
                    catalogNumber: user_11
                    collectionCode: 
                    collector: 
                    country: 
                    institutionCode: 
                    stateProvince: 
                    county: 
                    
                    locality: 
                    
                    
                    
                    
                    
                  </description>
                  <LookAt>
                    <longitude>-8.642611</longitude>
                    <latitude>39.609722</latitude>
                    <altitude>0</altitude>
                    <heading></heading>
                    <tilt>0</tilt>
                    <range></range>
                    <altitudeMode>relativeToGround</altitudeMode>
                    <gx:altitudeMode>relativeToSeaFloor</gx:altitudeMode>
                  </LookAt>
                  <styleUrl>#msn__marker</styleUrl>
                  <Point>
                    <coordinates>-8.642611,39.609722,0</coordinates>
                  </Point>
                </Placemark>
                <Placemark>
                  <name></name>
                  <description>
                    basisOfRecord: 
                    catalogNumber: user_12
                    collectionCode: 
                    collector: 
                    country: 
                    institutionCode: 
                    stateProvince: 
                    county: 
                    
                    locality: 
                    
                    
                    
                    
                    
                  </description>
                  <LookAt>
                    <longitude>-8.80675</longitude>
                    <latitude>39.4654</latitude>
                    <altitude>0</altitude>
                    <heading></heading>
                    <tilt>0</tilt>
                    <range></range>
                    <altitudeMode>relativeToGround</altitudeMode>
                    <gx:altitudeMode>relativeToSeaFloor</gx:altitudeMode>
                  </LookAt>
                  <styleUrl>#msn__marker</styleUrl>
                  <Point>
                    <coordinates>-8.80675,39.4654,0</coordinates>
                  </Point>
                </Placemark>
                <Placemark>
                  <name></name>
                  <description>
                    basisOfRecord: 
                    catalogNumber: user_13
                    collectionCode: 
                    collector: 
                    country: 
                    institutionCode: 
                    stateProvince: 
                    county: 
                    
                    locality: 
                    
                    
                    
                    
                    
                  </description>
                  <LookAt>
                    <longitude>-8.616556</longitude>
                    <latitude>39.505833</latitude>
                    <altitude>0</altitude>
                    <heading></heading>
                    <tilt>0</tilt>
                    <range></range>
                    <altitudeMode>relativeToGround</altitudeMode>
                    <gx:altitudeMode>relativeToSeaFloor</gx:altitudeMode>
                  </LookAt>
                  <styleUrl>#msn__marker</styleUrl>
                  <Point>
                    <coordinates>-8.616556,39.505833,0</coordinates>
                  </Point>
                </Placemark>
                <Placemark>
                  <name></name>
                  <description>
                    basisOfRecord: 
                    catalogNumber: user_14
                    collectionCode: 
                    collector: 
                    country: 
                    institutionCode: 
                    stateProvince: 
                    county: 
                    
                    locality: 
                    
                    
                    
                    
                    
                  </description>
                  <LookAt>
                    <longitude>-8.923139</longitude>
                    <latitude>39.548694</latitude>
                    <altitude>0</altitude>
                    <heading></heading>
                    <tilt>0</tilt>
                    <range></range>
                    <altitudeMode>relativeToGround</altitudeMode>
                    <gx:altitudeMode>relativeToSeaFloor</gx:altitudeMode>
                  </LookAt>
                  <styleUrl>#msn__marker</styleUrl>
                  <Point>
                    <coordinates>-8.923139,39.548694,0</coordinates>
                  </Point>
                </Placemark>
                <Placemark>
                  <name></name>
                  <description>
                    basisOfRecord: 
                    catalogNumber: user_15
                    collectionCode: 
                    collector: 
                    country: 
                    institutionCode: 
                    stateProvince: 
                    county: 
                    
                    locality: 
                    
                    
                    
                    
                    
                  </description>
                  <LookAt>
                    <longitude>-8.842933</longitude>
                    <latitude>39.458869</latitude>
                    <altitude>0</altitude>
                    <heading></heading>
                    <tilt>0</tilt>
                    <range></range>
                    <altitudeMode>relativeToGround</altitudeMode>
                    <gx:altitudeMode>relativeToSeaFloor</gx:altitudeMode>
                  </LookAt>
                  <styleUrl>#msn__marker</styleUrl>
                  <Point>
                    <coordinates>-8.842933,39.458869,0</coordinates>
                  </Point>
                </Placemark>
                <Placemark>
                  <name></name>
                  <description>
                    basisOfRecord: 
                    catalogNumber: user_16
                    collectionCode: 
                    collector: 
                    country: 
                    institutionCode: 
                    stateProvince: 
                    county: 
                    
                    locality: 
                    
                    
                    
                    
                    
                  </description>
                  <LookAt>
                    <longitude>-8.796233</longitude>
                    <latitude>39.489533</latitude>
                    <altitude>0</altitude>
                    <heading></heading>
                    <tilt>0</tilt>
                    <range></range>
                    <altitudeMode>relativeToGround</altitudeMode>
                    <gx:altitudeMode>relativeToSeaFloor</gx:altitudeMode>
                  </LookAt>
                  <styleUrl>#msn__marker</styleUrl>
                  <Point>
                    <coordinates>-8.796233,39.489533,0</coordinates>
                  </Point>
                </Placemark>
                <Placemark>
                  <name></name>
                  <description>
                    basisOfRecord: 
                    catalogNumber: user_17
                    collectionCode: 
                    collector: 
                    country: 
                    institutionCode: 
                    stateProvince: 
                    county: 
                    
                    locality: 
                    
                    
                    
                    
                    
                  </description>
                  <LookAt>
                    <longitude>-8.801881</longitude>
                    <latitude>39.4971</latitude>
                    <altitude>0</altitude>
                    <heading></heading>
                    <tilt>0</tilt>
                    <range></range>
                    <altitudeMode>relativeToGround</altitudeMode>
                    <gx:altitudeMode>relativeToSeaFloor</gx:altitudeMode>
                  </LookAt>
                  <styleUrl>#msn__marker</styleUrl>
                  <Point>
                    <coordinates>-8.801881,39.4971,0</coordinates>
                  </Point>
                </Placemark>
                <Placemark>
                  <name></name>
                  <description>
                    basisOfRecord: 
                    catalogNumber: user_18
                    collectionCode: 
                    collector: 
                    country: 
                    institutionCode: 
                    stateProvince: 
                    county: 
                    
                    locality: 
                    
                    
                    
                    
                    
                  </description>
                  <LookAt>
                    <longitude>-8.713361</longitude>
                    <latitude>39.492189</latitude>
                    <altitude>0</altitude>
                    <heading></heading>
                    <tilt>0</tilt>
                    <range></range>
                    <altitudeMode>relativeToGround</altitudeMode>
                    <gx:altitudeMode>relativeToSeaFloor</gx:altitudeMode>
                  </LookAt>
                  <styleUrl>#msn__marker</styleUrl>
                  <Point>
                    <coordinates>-8.713361,39.492189,0</coordinates>
                  </Point>
                </Placemark>
                <Placemark>
                  <name></name>
                  <description>
                    basisOfRecord: 
                    catalogNumber: user_19
                    collectionCode: 
                    collector: 
                    country: 
                    institutionCode: 
                    stateProvince: 
                    county: 
                    
                    locality: 
                    
                    
                    
                    
                    
                  </description>
                  <LookAt>
                    <longitude>-8.716158</longitude>
                    <latitude>39.487219</latitude>
                    <altitude>0</altitude>
                    <heading></heading>
                    <tilt>0</tilt>
                    <range></range>
                    <altitudeMode>relativeToGround</altitudeMode>
                    <gx:altitudeMode>relativeToSeaFloor</gx:altitudeMode>
                  </LookAt>
                  <styleUrl>#msn__marker</styleUrl>
                  <Point>
                    <coordinates>-8.716158,39.487219,0</coordinates>
                  </Point>
                </Placemark>
                <Placemark>
                  <name></name>
                  <description>
                    basisOfRecord: 
                    catalogNumber: user_20
                    collectionCode: 
                    collector: 
                    country: 
                    institutionCode: 
                    stateProvince: 
                    county: 
                    
                    locality: 
                    
                    
                    
                    
                    
                  </description>
                  <LookAt>
                    <longitude>-8.831203</longitude>
                    <latitude>39.519722</latitude>
                    <altitude>0</altitude>
                    <heading></heading>
                    <tilt>0</tilt>
                    <range></range>
                    <altitudeMode>relativeToGround</altitudeMode>
                    <gx:altitudeMode>relativeToSeaFloor</gx:altitudeMode>
                  </LookAt>
                  <styleUrl>#msn__marker</styleUrl>
                  <Point>
                    <coordinates>-8.831203,39.519722,0</coordinates>
                  </Point>
                </Placemark>
                <Placemark>
                  <name></name>
                  <description>
                    basisOfRecord: 
                    catalogNumber: user_21
                    collectionCode: 
                    collector: 
                    country: 
                    institutionCode: 
                    stateProvince: 
                    county: 
                    
                    locality: 
                    
                    
                    
                    
                    
                  </description>
                  <LookAt>
                    <longitude>-8.8184</longitude>
                    <latitude>39.5607</latitude>
                    <altitude>0</altitude>
                    <heading></heading>
                    <tilt>0</tilt>
                    <range></range>
                    <altitudeMode>relativeToGround</altitudeMode>
                    <gx:altitudeMode>relativeToSeaFloor</gx:altitudeMode>
                  </LookAt>
                  <styleUrl>#msn__marker</styleUrl>
                  <Point>
                    <coordinates>-8.8184,39.5607,0</coordinates>
                  </Point>
                </Placemark>
                <Placemark>
                  <name></name>
                  <description>
                    basisOfRecord: 
                    catalogNumber: user_22
                    collectionCode: 
                    collector: 
                    country: 
                    institutionCode: 
                    stateProvince: 
                    county: 
                    
                    locality: 
                    
                    
                    
                    
                    
                  </description>
                  <LookAt>
                    <longitude>-8.748586</longitude>
                    <latitude>39.481839</latitude>
                    <altitude>0</altitude>
                    <heading></heading>
                    <tilt>0</tilt>
                    <range></range>
                    <altitudeMode>relativeToGround</altitudeMode>
                    <gx:altitudeMode>relativeToSeaFloor</gx:altitudeMode>
                  </LookAt>
                  <styleUrl>#msn__marker</styleUrl>
                  <Point>
                    <coordinates>-8.748586,39.481839,0</coordinates>
                  </Point>
                </Placemark>
                <Placemark>
                  <name></name>
                  <description>
                    basisOfRecord: 
                    catalogNumber: user_23
                    collectionCode: 
                    collector: 
                    country: 
                    institutionCode: 
                    stateProvince: 
                    county: 
                    
                    locality: 
                    
                    
                    
                    
                    
                  </description>
                  <LookAt>
                    <longitude>-8.670611</longitude>
                    <latitude>39.52585</latitude>
                    <altitude>0</altitude>
                    <heading></heading>
                    <tilt>0</tilt>
                    <range></range>
                    <altitudeMode>relativeToGround</altitudeMode>
                    <gx:altitudeMode>relativeToSeaFloor</gx:altitudeMode>
                  </LookAt>
                  <styleUrl>#msn__marker</styleUrl>
                  <Point>
                    <coordinates>-8.670611,39.52585,0</coordinates>
                  </Point>
                </Placemark>
                <Placemark>
                  <name></name>
                  <description>
                    basisOfRecord: 
                    catalogNumber: user_24
                    collectionCode: 
                    collector: 
                    country: 
                    institutionCode: 
                    stateProvince: 
                    county: 
                    
                    locality: 
                    
                    
                    
                    
                    
                  </description>
                  <LookAt>
                    <longitude>-8.69925</longitude>
                    <latitude>39.5329</latitude>
                    <altitude>0</altitude>
                    <heading></heading>
                    <tilt>0</tilt>
                    <range></range>
                    <altitudeMode>relativeToGround</altitudeMode>
                    <gx:altitudeMode>relativeToSeaFloor</gx:altitudeMode>
                  </LookAt>
                  <styleUrl>#msn__marker</styleUrl>
                  <Point>
                    <coordinates>-8.69925,39.5329,0</coordinates>
                  </Point>
                </Placemark>
                <Placemark>
                  <name></name>
                  <description>
                    basisOfRecord: 
                    catalogNumber: user_25
                    collectionCode: 
                    collector: 
                    country: 
                    institutionCode: 
                    stateProvince: 
                    county: 
                    
                    locality: 
                    
                    
                    
                    
                    
                  </description>
                  <LookAt>
                    <longitude>-8.7043</longitude>
                    <latitude>39.5405</latitude>
                    <altitude>0</altitude>
                    <heading></heading>
                    <tilt>0</tilt>
                    <range></range>
                    <altitudeMode>relativeToGround</altitudeMode>
                    <gx:altitudeMode>relativeToSeaFloor</gx:altitudeMode>
                  </LookAt>
                  <styleUrl>#msn__marker</styleUrl>
                  <Point>
                    <coordinates>-8.7043,39.5405,0</coordinates>
                  </Point>
                </Placemark>
                <Placemark>
                  <name></name>
                  <description>
                    basisOfRecord: 
                    catalogNumber: user_26
                    collectionCode: 
                    collector: 
                    country: 
                    institutionCode: 
                    stateProvince: 
                    county: 
                    
                    locality: 
                    
                    
                    
                    
                    
                  </description>
                  <LookAt>
                    <longitude>-8.759031</longitude>
                    <latitude>39.640261</latitude>
                    <altitude>0</altitude>
                    <heading></heading>
                    <tilt>0</tilt>
                    <range></range>
                    <altitudeMode>relativeToGround</altitudeMode>
                    <gx:altitudeMode>relativeToSeaFloor</gx:altitudeMode>
                  </LookAt>
                  <styleUrl>#msn__marker</styleUrl>
                  <Point>
                    <coordinates>-8.759031,39.640261,0</coordinates>
                  </Point>
                </Placemark>
                <Placemark>
                  <name></name>
                  <description>
                    basisOfRecord: 
                    catalogNumber: user_27
                    collectionCode: 
                    collector: 
                    country: 
                    institutionCode: 
                    stateProvince: 
                    county: 
                    
                    locality: 
                    
                    
                    
                    
                    
                  </description>
                  <LookAt>
                    <longitude>-8.932511</longitude>
                    <latitude>39.446786</latitude>
                    <altitude>0</altitude>
                    <heading></heading>
                    <tilt>0</tilt>
                    <range></range>
                    <altitudeMode>relativeToGround</altitudeMode>
                    <gx:altitudeMode>relativeToSeaFloor</gx:altitudeMode>
                  </LookAt>
                  <styleUrl>#msn__marker</styleUrl>
                  <Point>
                    <coordinates>-8.932511,39.446786,0</coordinates>
                  </Point>
                </Placemark>
                <Placemark>
                  <name></name>
                  <description>
                    basisOfRecord: 
                    catalogNumber: user_28
                    collectionCode: 
                    collector: 
                    country: 
                    institutionCode: 
                    stateProvince: 
                    county: 
                    
                    locality: 
                    
                    
                    
                    
                    
                  </description>
                  <LookAt>
                    <longitude>-8.988383</longitude>
                    <latitude>39.34645</latitude>
                    <altitude>0</altitude>
                    <heading></heading>
                    <tilt>0</tilt>
                    <range></range>
                    <altitudeMode>relativeToGround</altitudeMode>
                    <gx:altitudeMode>relativeToSeaFloor</gx:altitudeMode>
                  </LookAt>
                  <styleUrl>#msn__marker</styleUrl>
                  <Point>
                    <coordinates>-8.988383,39.34645,0</coordinates>
                  </Point>
                </Placemark>
                <Placemark>
                  <name></name>
                  <description>
                    basisOfRecord: 
                    catalogNumber: user_29
                    collectionCode: 
                    collector: 
                    country: 
                    institutionCode: 
                    stateProvince: 
                    county: 
                    
                    locality: 
                    
                    
                    
                    
                    
                  </description>
                  <LookAt>
                    <longitude>-8.807083</longitude>
                    <latitude>39.507644</latitude>
                    <altitude>0</altitude>
                    <heading></heading>
                    <tilt>0</tilt>
                    <range></range>
                    <altitudeMode>relativeToGround</altitudeMode>
                    <gx:altitudeMode>relativeToSeaFloor</gx:altitudeMode>
                  </LookAt>
                  <styleUrl>#msn__marker</styleUrl>
                  <Point>
                    <coordinates>-8.807083,39.507644,0</coordinates>
                  </Point>
                </Placemark>
      </Folder>
        <Folder>
          <name>AOO - enKm2</name>
              <Placemark>
                <name>AOO - enKm2</name>
                <styleUrl>#msn_ylw-pushpin6</styleUrl>
                    <Polygon>
                      <tessellate>1</tessellate>
                      <outerBoundaryIs>
                        <LinearRing>
                          <coordinates>
                              -8.7675560870516,39.53499805089032,0 
                              -8.749589783594528,39.53499805089032,0 
                              -8.749589783594528,39.55829743236884,0 
                              -8.7675560870516,39.55829743236884,0 
                              -8.7675560870516,39.53499805089032,0 
                          </coordinates>
                        </LinearRing>
                      </outerBoundaryIs>
                    </Polygon>
              </Placemark>
              <Placemark>
                <name>AOO - enKm2</name>
                <styleUrl>#msn_ylw-pushpin6</styleUrl>
                    <Polygon>
                      <tessellate>1</tessellate>
                      <outerBoundaryIs>
                        <LinearRing>
                          <coordinates>
                              -8.7675560870516,39.51170648686634,0 
                              -8.749589783594528,39.51170648686634,0 
                              -8.749589783594528,39.53499805089032,0 
                              -8.7675560870516,39.53499805089032,0 
                              -8.7675560870516,39.51170648686634,0 
                          </coordinates>
                        </LinearRing>
                      </outerBoundaryIs>
                    </Polygon>
              </Placemark>
              <Placemark>
                <name>AOO - enKm2</name>
                <styleUrl>#msn_ylw-pushpin6</styleUrl>
                    <Polygon>
                      <tessellate>1</tessellate>
                      <outerBoundaryIs>
                        <LinearRing>
                          <coordinates>
                              -8.857387604336965,39.44187858255865,0 
                              -8.839421300879893,39.44187858255865,0 
                              -8.839421300879893,39.46514676437206,0 
                              -8.857387604336965,39.46514676437206,0 
                              -8.857387604336965,39.44187858255865,0 
                          </coordinates>
                        </LinearRing>
                      </outerBoundaryIs>
                    </Polygon>
              </Placemark>
              <Placemark>
                <name>AOO - enKm2</name>
                <styleUrl>#msn_ylw-pushpin6</styleUrl>
                    <Polygon>
                      <tessellate>1</tessellate>
                      <outerBoundaryIs>
                        <LinearRing>
                          <coordinates>
                              -8.623825659395017,39.48842272858822,0 
                              -8.605859355937945,39.48842272858822,0 
                              -8.605859355937945,39.51170648686634,0 
                              -8.623825659395017,39.51170648686634,0 
                              -8.623825659395017,39.48842272858822,0 
                          </coordinates>
                        </LinearRing>
                      </outerBoundaryIs>
                    </Polygon>
              </Placemark>
              <Placemark>
                <name>AOO - enKm2</name>
                <styleUrl>#msn_ylw-pushpin6</styleUrl>
                    <Polygon>
                      <tessellate>1</tessellate>
                      <outerBoundaryIs>
                        <LinearRing>
                          <coordinates>
                              -8.713657176680382,39.51170648686634,0 
                              -8.69569087322331,39.51170648686634,0 
                              -8.69569087322331,39.53499805089032,0 
                              -8.713657176680382,39.53499805089032,0 
                              -8.713657176680382,39.51170648686634,0 
                          </coordinates>
                        </LinearRing>
                      </outerBoundaryIs>
                    </Polygon>
              </Placemark>
              <Placemark>
                <name>AOO - enKm2</name>
                <styleUrl>#msn_ylw-pushpin6</styleUrl>
                    <Polygon>
                      <tessellate>1</tessellate>
                      <outerBoundaryIs>
                        <LinearRing>
                          <coordinates>
                              -8.713657176680382,39.53499805089032,0 
                              -8.69569087322331,39.53499805089032,0 
                              -8.69569087322331,39.55829743236884,0 
                              -8.713657176680382,39.55829743236884,0 
                              -8.713657176680382,39.53499805089032,0 
                          </coordinates>
                        </LinearRing>
                      </outerBoundaryIs>
                    </Polygon>
              </Placemark>
              <Placemark>
                <name>AOO - enKm2</name>
                <styleUrl>#msn_ylw-pushpin6</styleUrl>
                    <Polygon>
                      <tessellate>1</tessellate>
                      <outerBoundaryIs>
                        <LinearRing>
                          <coordinates>
                              -8.929252818165258,39.418618171513366,0 
                              -8.911286514708184,39.418618171513366,0 
                              -8.911286514708184,39.44187858255865,0 
                              -8.929252818165258,39.44187858255865,0 
                              -8.929252818165258,39.418618171513366,0 
                          </coordinates>
                        </LinearRing>
                      </outerBoundaryIs>
                    </Polygon>
              </Placemark>
              <Placemark>
                <name>AOO - enKm2</name>
                <styleUrl>#msn_ylw-pushpin6</styleUrl>
                    <Polygon>
                      <tessellate>1</tessellate>
                      <outerBoundaryIs>
                        <LinearRing>
                          <coordinates>
                              -8.677724569766236,39.58160464303538,0 
                              -8.659758266309163,39.58160464303538,0 
                              -8.659758266309163,39.604919694648345,0 
                              -8.677724569766236,39.604919694648345,0 
                              -8.677724569766236,39.58160464303538,0 
                          </coordinates>
                        </LinearRing>
                      </outerBoundaryIs>
                    </Polygon>
              </Placemark>
              <Placemark>
                <name>AOO - enKm2</name>
                <styleUrl>#msn_ylw-pushpin6</styleUrl>
                    <Polygon>
                      <tessellate>1</tessellate>
                      <outerBoundaryIs>
                        <LinearRing>
                          <coordinates>
                              -8.659758266309163,39.604919694648345,0 
                              -8.641791962852091,39.604919694648345,0 
                              -8.641791962852091,39.62824259899117,0 
                              -8.659758266309163,39.62824259899117,0 
                              -8.659758266309163,39.604919694648345,0 
                          </coordinates>
                        </LinearRing>
                      </outerBoundaryIs>
                    </Polygon>
              </Placemark>
              <Placemark>
                <name>AOO - enKm2</name>
                <styleUrl>#msn_ylw-pushpin6</styleUrl>
                    <Polygon>
                      <tessellate>1</tessellate>
                      <outerBoundaryIs>
                        <LinearRing>
                          <coordinates>
                              -8.82145499742282,39.46514676437206,0 
                              -8.803488693965747,39.46514676437206,0 
                              -8.803488693965747,39.48842272858822,0 
                              -8.82145499742282,39.48842272858822,0 
                              -8.82145499742282,39.46514676437206,0 
                          </coordinates>
                        </LinearRing>
                      </outerBoundaryIs>
                    </Polygon>
              </Placemark>
              <Placemark>
                <name>AOO - enKm2</name>
                <styleUrl>#msn_ylw-pushpin6</styleUrl>
                    <Polygon>
                      <tessellate>1</tessellate>
                      <outerBoundaryIs>
                        <LinearRing>
                          <coordinates>
                              -8.929252818165258,39.53499805089032,0 
                              -8.911286514708184,39.53499805089032,0 
                              -8.911286514708184,39.55829743236884,0 
                              -8.929252818165258,39.55829743236884,0 
                              -8.929252818165258,39.53499805089032,0 
                          </coordinates>
                        </LinearRing>
                      </outerBoundaryIs>
                    </Polygon>
              </Placemark>
              <Placemark>
                <name>AOO - enKm2</name>
                <styleUrl>#msn_ylw-pushpin6</styleUrl>
                    <Polygon>
                      <tessellate>1</tessellate>
                      <outerBoundaryIs>
                        <LinearRing>
                          <coordinates>
                              -8.803488693965747,39.48842272858822,0 
                              -8.785522390508675,39.48842272858822,0 
                              -8.785522390508675,39.51170648686634,0 
                              -8.803488693965747,39.51170648686634,0 
                              -8.803488693965747,39.48842272858822,0 
                          </coordinates>
                        </LinearRing>
                      </outerBoundaryIs>
                    </Polygon>
              </Placemark>
              <Placemark>
                <name>AOO - enKm2</name>
                <styleUrl>#msn_ylw-pushpin6</styleUrl>
                    <Polygon>
                      <tessellate>1</tessellate>
                      <outerBoundaryIs>
                        <LinearRing>
                          <coordinates>
                              -8.713657176680382,39.48842272858822,0 
                              -8.69569087322331,39.48842272858822,0 
                              -8.69569087322331,39.51170648686634,0 
                              -8.713657176680382,39.51170648686634,0 
                              -8.713657176680382,39.48842272858822,0 
                          </coordinates>
                        </LinearRing>
                      </outerBoundaryIs>
                    </Polygon>
              </Placemark>
              <Placemark>
                <name>AOO - enKm2</name>
                <styleUrl>#msn_ylw-pushpin6</styleUrl>
                    <Polygon>
                      <tessellate>1</tessellate>
                      <outerBoundaryIs>
                        <LinearRing>
                          <coordinates>
                              -8.731623480137456,39.46514676437206,0 
                              -8.713657176680382,39.46514676437206,0 
                              -8.713657176680382,39.48842272858822,0 
                              -8.731623480137456,39.48842272858822,0 
                              -8.731623480137456,39.46514676437206,0 
                          </coordinates>
                        </LinearRing>
                      </outerBoundaryIs>
                    </Polygon>
              </Placemark>
              <Placemark>
                <name>AOO - enKm2</name>
                <styleUrl>#msn_ylw-pushpin6</styleUrl>
                    <Polygon>
                      <tessellate>1</tessellate>
                      <outerBoundaryIs>
                        <LinearRing>
                          <coordinates>
                              -8.839421300879893,39.51170648686634,0 
                              -8.82145499742282,39.51170648686634,0 
                              -8.82145499742282,39.53499805089032,0 
                              -8.839421300879893,39.53499805089032,0 
                              -8.839421300879893,39.51170648686634,0 
                          </coordinates>
                        </LinearRing>
                      </outerBoundaryIs>
                    </Polygon>
              </Placemark>
              <Placemark>
                <name>AOO - enKm2</name>
                <styleUrl>#msn_ylw-pushpin6</styleUrl>
                    <Polygon>
                      <tessellate>1</tessellate>
                      <outerBoundaryIs>
                        <LinearRing>
                          <coordinates>
                              -8.82145499742282,39.55829743236884,0 
                              -8.803488693965747,39.55829743236884,0 
                              -8.803488693965747,39.58160464303538,0 
                              -8.82145499742282,39.58160464303538,0 
                              -8.82145499742282,39.55829743236884,0 
                          </coordinates>
                        </LinearRing>
                      </outerBoundaryIs>
                    </Polygon>
              </Placemark>
              <Placemark>
                <name>AOO - enKm2</name>
                <styleUrl>#msn_ylw-pushpin6</styleUrl>
                    <Polygon>
                      <tessellate>1</tessellate>
                      <outerBoundaryIs>
                        <LinearRing>
                          <coordinates>
                              -8.749589783594528,39.46514676437206,0 
                              -8.731623480137456,39.46514676437206,0 
                              -8.731623480137456,39.48842272858822,0 
                              -8.749589783594528,39.48842272858822,0 
                              -8.749589783594528,39.46514676437206,0 
                          </coordinates>
                        </LinearRing>
                      </outerBoundaryIs>
                    </Polygon>
              </Placemark>
              <Placemark>
                <name>AOO - enKm2</name>
                <styleUrl>#msn_ylw-pushpin6</styleUrl>
                    <Polygon>
                      <tessellate>1</tessellate>
                      <outerBoundaryIs>
                        <LinearRing>
                          <coordinates>
                              -8.677724569766236,39.51170648686634,0 
                              -8.659758266309163,39.51170648686634,0 
                              -8.659758266309163,39.53499805089032,0 
                              -8.677724569766236,39.53499805089032,0 
                              -8.677724569766236,39.51170648686634,0 
                          </coordinates>
                        </LinearRing>
                      </outerBoundaryIs>
                    </Polygon>
              </Placemark>
              <Placemark>
                <name>AOO - enKm2</name>
                <styleUrl>#msn_ylw-pushpin6</styleUrl>
                    <Polygon>
                      <tessellate>1</tessellate>
                      <outerBoundaryIs>
                        <LinearRing>
                          <coordinates>
                              -8.7675560870516,39.62824259899117,0 
                              -8.749589783594528,39.62824259899117,0 
                              -8.749589783594528,39.65157336787229,0 
                              -8.7675560870516,39.65157336787229,0 
                              -8.7675560870516,39.62824259899117,0 
                          </coordinates>
                        </LinearRing>
                      </outerBoundaryIs>
                    </Polygon>
              </Placemark>
              <Placemark>
                <name>AOO - enKm2</name>
                <styleUrl>#msn_ylw-pushpin6</styleUrl>
                    <Polygon>
                      <tessellate>1</tessellate>
                      <outerBoundaryIs>
                        <LinearRing>
                          <coordinates>
                              -8.94721912162233,39.44187858255865,0 
                              -8.929252818165258,39.44187858255865,0 
                              -8.929252818165258,39.46514676437206,0 
                              -8.94721912162233,39.46514676437206,0 
                              -8.94721912162233,39.44187858255865,0 
                          </coordinates>
                        </LinearRing>
                      </outerBoundaryIs>
                    </Polygon>
              </Placemark>
              <Placemark>
                <name>AOO - enKm2</name>
                <styleUrl>#msn_ylw-pushpin6</styleUrl>
                    <Polygon>
                      <tessellate>1</tessellate>
                      <outerBoundaryIs>
                        <LinearRing>
                          <coordinates>
                              -9.001118031993549,39.325654003178656,0 
                              -8.983151728536477,39.325654003178656,0 
                              -8.983151728536477,39.348883447007864,0 
                              -9.001118031993549,39.348883447007864,0 
                              -9.001118031993549,39.325654003178656,0 
                          </coordinates>
                        </LinearRing>
                      </outerBoundaryIs>
                    </Polygon>
              </Placemark>
              <Placemark>
                <name>AOO - enKm2</name>
                <styleUrl>#msn_ylw-pushpin6</styleUrl>
                    <Polygon>
                      <tessellate>1</tessellate>
                      <outerBoundaryIs>
                        <LinearRing>
                          <coordinates>
                              -8.82145499742282,39.48842272858822,0 
                              -8.803488693965747,39.48842272858822,0 
                              -8.803488693965747,39.51170648686634,0 
                              -8.82145499742282,39.51170648686634,0 
                              -8.82145499742282,39.48842272858822,0 
                          </coordinates>
                        </LinearRing>
                      </outerBoundaryIs>
                    </Polygon>
              </Placemark>
        </Folder>
        <Folder>
          <name>EOO - 534.790Km2</name>
          <Placemark>
            <name>EOO - 534.790Km2</name>
            <styleUrl>#msn_ylw-pushpin5</styleUrl>
            <Polygon>
              <tessellate>1</tessellate>
              <outerBoundaryIs>
                <LinearRing>
                  <coordinates>
                      -8.988383,39.34645,0 
                      -8.615111,39.50475,0 
                      -8.615111,39.50475,0 
                      -8.642611,39.609722,0 
                      -8.642611,39.609722,0 
                      -8.759031,39.640261,0 
                      -8.759031,39.640261,0 
                      -8.923139,39.548694,0 
                      -8.923139,39.548694,0 
                      -8.988383,39.34645,0 
                  </coordinates>
                </LinearRing>
              </outerBoundaryIs>
            </Polygon>
          </Placemark>
        </Folder>
        <ScreenOverlay id="khScreenOverlay756">
          <name>GeoCAT Analsysis result</name>
          <description>EOO: 534.790 Km2 EN, AOO: en Km2 88.000</description>
          <Icon>
            <href>https://chart.apis.google.com/chart?chst=d_text_outline&amp;chf=bg,s,EFEFEF&amp;chma=130,130,130,130&amp;chld=0A0A0A|16|l|FFFFFF|b|Result|EOO: 534.790 Km2 EN|AOO: en Km2 88.000</href>
          </Icon>
          <overlayXY x="0" y="1" xunits="fraction" yunits="fraction"/>
          <screenXY x="0" y="1" xunits="fraction" yunits="fraction"/>
          <rotationXY x="0.5" y="0.5" xunits="fraction" yunits="fraction"/>
          <size x="0" y="0" xunits="pixels" yunits="pixels"/>
        </ScreenOverlay>
  </Folder>
</Document>
</kml>
